# Supplementary material for: Sex-Specific Association between Social Frailty and Diet Quality, Diet Quantity, and Nutrition in Community-Dwelling Elderly
Source: Nutrients. 2020 Sep 17;12(9):2845. doi: 10.3390/nu12092845 (PMC7551288; doi:10.3390/nu12092845)
Supplement: Supplementary file 1 [file nutrients-12-02845-s001.zip]

Archive with 1 entries (1 files):
- 20200820 appendix.docx
